# Supplementary material for: Application of 3D MAPs pipeline identifies the morphological sequence chondrocytes undergo and the regulatory role of GDF5 in this process
Source: Nat Commun. 2021 Sep 10;12:5363. doi: 10.1038/s41467-021-25714-0 (PMC8433335; doi:10.1038/s41467-021-25714-0)
Supplement: Supplementary file 4 — Source Data [file 41467_2021_25714_MOESM4_ESM.zip]

Archive with 8 entries (8 files):
- source data file/S1_data.zip
- source data file/S2_data.zip
- source data file/S3_data.zip
- source data file/S4_data.zip
- source data file/S5_data.zip
- source data file/S6_data.zip
- source data file/S7_data.zip
- source data file/S8_data.xlsx
