# Supplementary material for: Application of 3D MAPs pipeline identifies the morphological sequence chondrocytes undergo and the regulatory role of GDF5 in this process
Source: Nat Commun. 2021 Sep 10;12:5363. doi: 10.1038/s41467-021-25714-0 (PMC8433335; doi:10.1038/s41467-021-25714-0)
Supplement: Supplementary file 4 — Source Data [file 41467_2021_25714_MOESM4_ESM.zip › source data file/S8_data.xlsx]

## Sheet: anova-2way
Anova: Two-Factor With Replication
SUMMARY	control	mutant	Total
1
Count	3	3	6
Sum	0.496708	0.232274	0.728982
Average	0.165569	0.0774248	0.121497
Variance	0.00193224	0.0015718	0.00373245
2
Count	3	3	6
Sum	0.293954	0.0561421	0.350096
Average	0.0979848	0.018714	0.0583494
Variance	0.00300514	3.54094e-05	0.00310138
3
Count	3	3	6
Sum	0.294984	0.153763	0.448747
Average	0.0983279	0.0512544	0.0747911
Variance	0.00184209	2.6834e-05	0.00141234
4
Count	3	3	6
Sum	0.469197	0.104821	0.574018
Average	0.156399	0.0349405	0.0956697
Variance	0.000711872	0.000304235	0.0048321
Total
Count	12	12
Sum	1.55484	0.547001
Average	0.12957	0.0455834
Variance	0.00245009	0.000865488
ANOVA
Source of Variation	SS	df	MS	F	P-value	F crit
Sample	0.0134027	3	0.00446758	3.79025	0.0314968	3.23887
Columns	0.0423227	1	0.0423227	35.9062	1.87981e-05	4.494
Interaction	0.00420938	3	0.00140313	1.1904	0.344864	3.23887
Within	0.0188592	16	0.0011787
Total	0.078794	23

## Sheet: %smad positive
Litter Name	experiement ID	Section #	slide #	mouse ID	mouse Genotype	# Dapi	# Smad	% smad per GP section	average %	std	average top3		Litter Name	experiement ID	Section #	slide #	mouse ID	mouse Genotype	# Dapi	# Smad	% smad per GP section	average %	std	average top 3
116	1	15	5	3	mut	1973	243	0.123163	0.0591605	0.0297128	0.0774248	0.0323708	116	1	7	2	5	wt	1831	396	0.216275	0.130526	0.0472375	0.165569	0.0358909					genotype
116	1	4	2	3	mut	1707	96	0.056239					116	1	9	5	5	wt	2152	306	0.142193									Control	Gdf5 KO
116	1	11	5	3	mut	2402	127	0.0528726					116	1	10	2	5	wt	2351	325	0.138239								1	0.216275	0.123163
116	1	13	2	3	mut	1775	90	0.0507042					116	1	5	5	5	wt	2073	272	0.131211								1	0.142193	0.056239
116	1	1	5	3	mut	2187	83	0.0379515					116	1	1	5	5	wt	2562	227	0.0886027								1	0.138239	0.0528726
116	1	10	2	3	mut	2145	73	0.0340326					116	1	26	2	5	wt	2311	154	0.0666378								2	0.160684	0.0254237
116	2	5	2	X	mut	2318	11	0.00474547			0.018714	0.00485863	116	2	4	5	X	wt	2335	138	0.0591006	0.0801158	0.041108	0.0979848	0.0447597				2	0.0741699	0.0166415
116	2	4	2	X	mut	2187	18	0.00823045					116	2	3	5	X	wt	2078	101	0.0486044								2	0.0591006	0.0140769
116	2	3	2	X	mut	1983	33	0.0166415					116	2	2	5	X	wt	2319	172	0.0741699								3	0.095857	0.0572359
116	2	2	2	X	mut	1740	23	0.0132184					116	2	1	5	X	wt	2051	119	0.0580205								3	0.142429	0.0482759
116	2	1	2	X	mut	1727	10	0.00579039					116	2	5	5	X	wt	2340	376	0.160684								3	0.0566971	0.0482514
116	2	2	5	X	mut	2242	57	0.0254237					110	3	23	2	4	het	2462	236	0.095857			0.0983279	0.0350437				4	0.187188	0.0525452
116	2	1	5	X	mut	1847	26	0.0140769					110	3	20	2	4	het	2398	76	0.0316931								4	0.141953	0.0176651
110	3	4	2	7	mut	2149	123	0.0572359			0.0512544	0.00422958	110	3	1	2	4	het	2338	333	0.142429								4	0.140056	0.0346111
110	3	1	2	7	mut	1139	26	0.022827					110	3	14	2	4	het	2028	105	0.0517751
110	3	16	2	7	mut	2217	49	0.0221019					110	3	10	2	4	het	2469	51	0.0206561
110	3	19	2	7	mut	2259	109	0.0482514					110	3	17	2	4	het	2642	68	0.0257381
110	3	13	2	7	mut	1070	5	0.0046729					110	3	7	2	4	het	2755	89	0.0323049
110	3	10	2	7	mut	2121	22	0.0103725					110	3	4	2	4	het	2628	149	0.0566971
110	3	7	2	7	mut	2175	105	0.0482759					114	4	1	5	6	het	1911	162	0.0847724			0.156399	0.0217849
114	4	1	3	3	mut	2551	13	0.00509604			0.0349405	0.0142416	114	4	23	5	6	het	2342	104	0.0444065
114	4	5	3	3	mut	2436	128	0.0525452					114	4	5	5	6	het	2574	71	0.0275835
114	4	9	3	3	mut	2604	46	0.0176651					114	4	19	5	6	het	2499	350	0.140056
114	4	12	3	3	mut	2687	93	0.0346111					114	4	15	5	6	het	1943	171	0.0880082
													114	4	12	5	6	het	1202	225	0.187188
													114	4	8	5	6	het	2212	314	0.141953
																							0.095857	0.0572359
																							0.142429	0.0482759
																							0.0566971	0.0482514
																							0.160684	0.0254237		0.187188	0.00509604
																							0.0741699	0.0166415		0.141953	0.0525452
																							0.0591006	0.0140769		0.140056	0.0176651
																							0.0580205	0.0132184		0.0880082	0.0346111
																							0.0486044	0.00823045		0.0847724
																								0.00579039		0.0444065
																								0.00474547		0.0275835
